# Supplementary material for: Genomic Analysis of Phylotype I Strain EP1 Reveals Substantial Divergence from Other Strains in the Ralstonia solanacearum Species Complex
Source: Front Microbiol. 2016 Oct 26;7:1719. doi: 10.3389/fmicb.2016.01719 (PMC5080846; doi:10.3389/fmicb.2016.01719)
Supplement: Table S5 — Comparison analysis of known and candidate virulence factors in the 7 completely sequenced R. solanacearum strains. [file Table5.XLS]

## Sheet: Sheet1
	SI5 Comparison analysis of known (A) and candidate (B) virulence factors in the 7 completely sequenced R. solanacearum strains
	A.
	ORF in EP1	Function	Coverage (%) and similarity (%) of virulence gene sequences
	Globle regulators		GMI1000	FQY_4	YC45	PO82	CMR15	PSI07
	807	regulator of phase variation PhcA	100/99	100/99	100/99	100/93	100/97	100/95
	818	transcriptional regulator PhcR	100/99	100/99	100/99	100/95	100/98	100/97
	819	transcriptional regulator PhcS	100/99	100/99	100/99	98/89	100/90	100/96
	820	regulatory protein PhcB	100/99	100/99	100/99	98/87	98/87	100/95
	750	transcriptional regulator PehS	100/99	100/99	100/99	99/94	98/87	99/95
	751	transcriptional regulator PehR	100/99	100/99	100/99	100/93	100/98	100/96
	3395	transcriptional regulator VsrA	100/99	100/99	100/99	100/96	100/98	100/96
	3392	transcriptional regulator VsrD	100/99	100/99	100/100	100/97	100/99	100/97
	1052	transcriptional regulator VsrB	100/99	100/99	100/99	99/93	100/98	99/95
	1053	transcriptional regulator VsrC	100/99	100/99	100/99	100/95	100/98	100/97
	220	solI	100/99	100/99	100/99	99/87	100/96	100/91
	219	solR	100/99	100/99	100/99	100/92	100/98	100/93
	Exopolysaccharide biosynthesis cluster		GMI1000	FQY_4	YC45	PO82	CMR15	PSI07
	4821-4837	exopolysaccharide biosynthesis gene cluster	100/99	100/99	99/99	100/91	100/97	100/93
	Hydrolytic enzymes		GMI1000	FQY_4	YC45	PO82	CMR15	PSI07
	4721	polygalacturonase PglA	100/99	100/99	100/99	99/88	99/95	98/90
	1973	exo-poly-alpha-D-galacturonosidase PehB	100/99	100/99	100/99	100/89	100/96	100/87
	3943	endoglucanase Egl	100/99	100/99	100/99	100/93	100/95	100/95
	3925	pectin methyl esterase	100/99	100/99	100/99	95/89	100/95	95/89
	4380	1,4-β-cellobiosidase	100/99	100/99	24/100	100/88	100/88	100/95
	2831	endoglucanase	100/99	100/98	100/99	84/88	100/96	100/86
	4658	polygalacturonase	100/99	100/99	100/99	100/92	100/97	99/93
	B.
	R. solanacearum ORF	Predicted protein features	Coverage (%) and similarity (%) of virulence gene sequences
	Adhesion / Surface proteins		GMI1000	FQY_4	YC45	PO82	CMR15	PSI07
	3592	Fibrocystin-L	100/99	100/99	100/99	100/91	100/96	100/92
	3578	hemagglutinin-related protein	100/99	100/99	100/99	84/93	ND	84/94
	4287	hemagglutinin-related protein	98/95	98/96	100/96	57/90	95/90	20/86
	1712	hemagglutinin-related protein	100/99	100/99	100/99	ND	ND	ND
	1992	hemagglutinin-related protein	67/90	89/96	89/95	3/80	1/78	89/91
	762	hemagglutinin-related transmembrane protein	100/99	100/98	100/99	98/83	100/94	87/88
	761	epstein-Barr nuclear antigen 1	100/99	100/97	100/98	100/88	100/92	100/88
	358	cell wall protein IFF6	100/99	100/99	100/99	99/91	99/93	99/95
	323	hemagglutinin-related protein	100/96	100/95	100/96	99/91	100/94	100/93
	4329	hemagglutinin-related protein	100/98	48/95	77/98	22/89	79/95	23/85
	3967	hemagglutinin-related protein	100/99	100/99	100/99	ND	ND	78/91
	4633	hemagglutinin-related transmembrane protein	100/99	100/99	100/99	91/91	100/97	96/91
	4645	hemagglutinin-related protein	100/99	100/99	100/99	ND	ND	99/90
	4890	hemagglutinin-related protein	100/96	84/96	71/92	94/90	84/94	78/94
	4892	hemagglutinin-related protein	94/98	100/99	94/98	83/91	83/94	99/93
	4910	hemagglutinin-related transmembrane protein	100/99	100/98	100/99	100/84	100/94	100/88
	4911	hemagglutinin-related transmembrane protein	100/99	99/99	100/99	100/86	100/93	99/88
	5003	hemagglutinin/hemolysin-like protein	100/95	100/94	100/94	ND	100/93	ND
	5224	hemagglutinin-related protein	100/99	100/99	100/99	ND	ND	94/81
	323	hemagglutinin-like signal peptide protein	100/96	100/95	100/96	99/91	100/94	100/93
	3718	hemagglutinin-related protein	93/97	58/96	83/96	20/90	91/92	24/86
	3771	hemagglutinin-related protein	100/99	100/99	100/99	100/94	100/96	100/93
	3786	hemagglutinin-related protein	100/98	100/99	92/97	97/85	ND	92/93
	Type IV fimbrial biogenesis proteins		GMI1000	FQY_4	YC45	PO82	CMR15	PSI07
	3121	type IV fimbrial pilin PilA1	100/99	100/99	100/99	100/90	100/95	100/92
	3122	type IV fimbrial pilin PilA2	100/99	100/99	100/99	100/91	100/97	100/95
	2922	Type IV pilus biogenesis protein PilE	100/99	100/99	100/99	98/90	100/91	100/90
	2923	Type IV fimbrial biogenesis protein FimT	100/99	100/99	100/99	99/89	100/96	99/91
	2928	Type IV fimbrial biogenesis protein FimT	100/100	100/99	100/99	99/89	99/96	99/92
	2927	Type IV pilus biogenesis protein PilE	100/99	100/99	100/100	100/82	100/94	100/89
	897	Type IV fimbrial biogenesis protein PilV	100/100	100/99	100/99	98/91	100/98	100/93
	5109	Type IV pilus biogenesis protein PilE	100/99	100/99	100/99	100/90	100/96	99/91
	5110	type-4 fimbrial biogenesis PilY1-related protein	100/99	100/99	100/99	100/91	100/97	100/92
	731	type IV pre-pilin peptidase protein PilD	100/99	100/99	100/99	99/92	100/98	99/94
	732	type IV fimbrial biogenesis protein PilC	100/99	100/99	100/100	100/94	100/98	100/95
	733	type IV fimbrial biogenesis protein PilB	100/99	100/99	100/99	100/95	100/98	100/95
	5111	type IV fimbrial biogenesis protein PilE	100/99	100/99	100/99	100/89	100/96	100/92
	545	type IV fimbrial biogenesis protein PilM	100/99	100/99	100/99	100/95	100/98	100/97
	546	type IV fimbrial biogenesis protein PilN	100/99	100/99	100/99	99/94	100/98	100/95
	547	type IV fimbrial biogenesis protein PilO	100/99	100/99	100/100	99/90	100/97	100/92
	548	type IV fimbrial biogenesis protein PilP	100/100	100/100	100/100	100/94	100/99	100/97
	549	type IV fimbrial biogenesis protein PilQ	100/99	100/100	100/99	100/90	100/97	100/91
	893	type IV fimbrial biogenesis protein PilT	100/99	100/100	100/99	100/97	100/98	100/97
	894	type IV fimbrial biogenesis protein PilU	100/99	100/99	100/99	100/97	100/98	100/95
	2918	type IV fimbrial biogenesis PilV-related protein	100/99	100/99	100/100	100/85	100/98	100/86
	2001	type 4 fimbrial biogenesis protein	100/100	100/100	100/100	100/93	99/98	99/93
	2919	type IV fimbrial biogenesis PilY1-related protein	100/100	100/99	100/100	98/79	100/96	98/80
	2920	type IV fimbrial biogenesis protein PilX	100/99	100/99	100/100	97/77	100/97	96/76
	2926	type IV fimbrial biogenesis PilY1-related protein	100/99	100/99	100/99	99/81	100/96	100/88
	2925	Type IV fimbrial biogenesis protein PilX	100/99	100/99	100/99	96/79	100/96	100/88
	2924	Type IV fimbrial biogenesis protein PilW	100/99	100/99	100/99	96/82	100/95	97/87
	2921	type IV fimbrial biogenesis PilY1-related protein	100/99	100/99	100/99	88/82	100/96	100/85
	900	type IV fimbrial biogenesis PilY1-related protein	100/99	100/99	100/99	100/91	100/97	100/92
	5110	type IV fimbrial biogenesis PilY1-related protein	100/99	100/99	100/99	100/91	100/97	100/92
	5109	type IV fimbrial biogenesis protein PilE	100/99	100/99	100/99	100/90	100/96	99/91
	5111	type IV fimbrial biogenesis protein PilX	100/99	100/99	100/99	100/89	100/96	100/92
	5112	type IV fimbrial biogenesis protein PilW	100/99	100/99	100/99	100/90	100/95	100/92
	5113	type IV fimbrial biogenesis protein PilV	100/99	100/99	100/99	ND	98/96	100/91
	5114	Type IV fimbrial biogenesis protein FimT	100/99	100/99	100/99	85/84	100/96	86/90
	898	type IV fimbrial biogenesis PilW-related protein	100/99	100/99	100/99	99/91	100/97	99/91
	896	Type IV fimbrial biogenesis protein FimT	100/99	100/99	100/99	97/90	100/97	100/94
	895	Type IV pilus biogenesis protein PilE	100/98	100/99	100/97	100/90	100/96	100/90
	Other pilus/fimbriae encoding loci
	Tad related transmembrane protein cluster		GMI1000	FQY_4	YC45	PO82	CMR15	PSI07
	3020	transmembrane protein	100/99	100/99	100/99	64/78	100/95	ND
	3019	transmembrane protein	100/99	100/99	100/99	51/76	100/99	38/85
	3018	tight adherence TadC-related transmembrane protein	100/99	100/99	100/99	95/83	100/98	87/81
	3017	tight adherence TadB-related transmembrane protein	100/99	100/99	100/99	99/77	100/97	56/80
	3016	secretion ATPase	100/99	100/99	100/99	99/88	100/98	100/86
	3015	pilus assembly protein	100/99	100/99	100/99	98/83	100/98	100/81
	3013	outer membrane channel protein	100/99	100/99	100/99	79/82	100/97	74/82
	3012	pilus assembly transmembrane protein	100/99	100/99	100/100	98/84	100/99	98/82
	3011	prepilin peptidase transmembrane protein	100/99	100/99	100/99	ND	100/98	ND
	3010	pilin transmembrane protein	100/100	100/100	100/100	ND	100/96	ND
	3009	pilin	100/100	100/99	100/100	ND	99/94	ND
	3008	pilin transmembrane protein	100/100	100/100	100/100	93/89	100/97	ND
	3007	pilin transmembrane protein	100/99	100/100	100/99	94/86	100/99	ND
	Tad/Cpa-related fimbrial biogenesis gene cluster		GMI1000	FQY_4	YC45	PO82	CMR15	PSI07
	4901	lipoprotein transmembrane	100/99	100/99	96/99	100/88	100/94	100/93
	4902	tight adherence TadC related transmembrane protein	100/99	100/99	100/99	100/91	100/96	100/93
	4903	pilus assembly transmembrane protein	100/99	100/99	100/99	99/93	100/97	99/94
	4904	secretion ATP	100/99	100/99	100/99	100/96	100/98	100/96
	4905	pilus assembly protein	100/99	100/99	100/99	87/93	100/97	99/94
	4906	outer membrane channel signal peptide protein	100/99	100/99	100/99	100/90	100/97	100/91
	4909	prepilin peptidase transmembrane protein	100/98	100/99	100/99	100/92	100/97	100/93
	Toxins		GMI1000	FQY_4	YC45	PO82	CMR15	PSI07
	3603	hemolysin (RTX toxin family)	99/93	100/94	100/95	ND	60/83	ND
	3433	hemolysin (RTX toxin family)	80/96	76/95	75/93	7/84	99/86	ND
	4075	hemolysin (RTX toxin family)	100/99	100/99	86/99	10/89	97/91	10/90
	4076	hemolysin (RTX toxin family)	100/98	100/99	100/99	100/91	100/96	100/91
	2026	peptide synthetase	100/99	100/99	100/99	ND	100/96	100/91
	4449	peptide synthetase	100/97	90/98	96/98	ND	100/93	8/73
	4450	peptide synthetase	100/96	47/91	63/94	ND	99/92	ND
	5203	peptide synthetase	100/99	100/99	100/99	ND	ND	ND
	2025	polyketide synthase	100/99	100/98	100/99	ND	100/95	99/90
	2021	polyketide synthase	100/99	100/98	100/99	ND	100/96	100/92
	1607	colicin V production protein	100/99	100/99	100/99	100/96	100/99	100/97
	Resistance to oxidative stress		GMI1000	FQY_4	YC45	PO82	CMR15	PSI07
	1001	superoxyde dismutase (sodB)	100/99	100/99	100/99	100/97	100/98	100/96
	1187	superoxyde dismutase (sodC)	100/99	100/99	100/99	100/92	100/98	100/97
	4028	subunit C of alkyl hydroperoxide reductase (ahpC1)	100/100	100/99	100/99	100/97	100/99	100/97
	1860	subunit C of alkyl hydroperoxide reductase (ahpC2)	100/99	100/99	100/99	100/93	100/97	100/94
	4029	subunit F of alkyl hydroperoxide reductase (ahpF)	100/99	100/99	100/99	100/95	100/99	100/96
	1859	antioxydant protein (ahpD)	100/99	100/99	100/99	99/90	99/97	100/91
	4924	organic hydroperoxide resistance protein (ohr)	100/99	100/99	100/99	100/96	100/96	100/95
	1861	oxidative stress resistance two component sensor kinase (risS)	100/99	100/99	100/99	100/95	100/99	100/96
	Plant hormones & signalling molecules		GMI1000	FQY_4	YC45	PO82	CMR15	PSI07
	2481	salicylate-5-hydroxylase large oxygenase component	100/99	100/99	100/99	99/93	100/98	100/95
	2482	salicylate-5-hydroxylase small oxygenase component	100/100	100/99	100/100	100/94	100/97	100/95
	4736	putative salicylate hydroxylase	100/99	100/99	100/99	ND	ND	100/97
	5308	ACC oxidase (ethylene-forming enzyme)	100/99	100/99	100/99	100/89	100/97	100/94
	4455	ACC deaminase (ethylene degradation)	100/99	100/99	100/99	100/94	100/98	100/95
	1563	Probable acyl-CoA dehydrogenase IBR3 (auxin synthesis)	100/99	100/99	100/99	100/95	100/98	100/96
	2037	Putative nitrilase-like protein NIT1 (auxin synthesis)	100/99	100/99	100/99	ND	100/98	ND
	3087	Amidase 1(auxin synthesis)	100/99	100/99	100/99	99/93	100/98	99/94
	3465	Auxin-induced protein PCNT115(auxin synthesis)	100/99	54/99	54/99	ND	ND	ND
	ND, no detected.
