# Supplementary material for: Genomic Analysis of Phylotype I Strain EP1 Reveals Substantial Divergence from Other Strains in the Ralstonia solanacearum Species Complex
Source: Front Microbiol. 2016 Oct 26;7:1719. doi: 10.3389/fmicb.2016.01719 (PMC5080846; doi:10.3389/fmicb.2016.01719)
Supplement: Table S6 — c-di-GMP genes in R. solanacearum strain EP1. [file Table6.XLSX]

## Sheet: Sheet1
		SI6 c-di-GMP genes in R. solanacearum strain EP1
		ORF No.	domain	Length (bp)	chromosome	Mega-plasmid	Coverage (%) and similarity (%) of virulence gene sequences
							GMI1000	FQY_4	YC45	PO82	CMR15	PSI07
		118	EAL	1212	Yes		100/99	100/99	100/99	100/88	100/95	100/91
		378	GGDEF	1380	Yes		100/99	100/99	100/99	100/90	100/97	100/92
		822	GGDEF	1038	Yes		100/99	100/99	100/99	100/96	100/99	100/96
		1076	GGDEF	1656	Yes		100/99	100/99	95/99	99/90	100/97	99/93
		1688	GGDEF	1602	Yes		100/98	100/98	100/98	99/88	99/96	99/90
		1764	GGDEF and EAL	2331	Yes		100/99	100/99	100/99	100/93	100/97	100/94
		2205	EAL	906	Yes		100/99	100/99	100/99	88/91	100/97	99/90
		3000	GGDEF	444	Yes		100/100	100/99	100/100	100/97	100/99	100/99
		3088	GGDEF and EAL	2919	Yes		100/99	100/99	100/99	99/93	100/97	99/95
		3168	GGDEF and EAL	2106	Yes		100/99	100/99	100/99	100/91	100/96	100/93
		3308	GGDEF and EAL	2919	Yes		100/99	100/99	100/99	99/90	100/97	100/91
		3789	EAL	1266		Yes	100/99	100/99	100/99	ND	13/96	98/89
		3854	GGDEF	2697		Yes	100/99	100/99	100/99	98/90	100/97	98/92
		3919	GGDEF	1437		Yes	100/99	100/99	100/99	99/85	100/96	99/86
		4036	GGDEF	2451		Yes	100/99	100/99	100/99	100/91	100/98	100/93
		4037	GGDEF and EAL	3537		Yes	100/99	100/99	100/99	100/94	100/98	100/96
		4062	GGDEF	441		Yes	100/99	100/94	100/99	ND	60/87	100/89
		4111	GGDEF and EAL	2685		Yes	100/99	100/99	100/99	100/92	99/97	100/94
		4157	GGDEF and EAL	1737		Yes	99/99	99/99	99/99	99/95	99/98	100/95
		4175	GGDEF	1467		Yes	100/99	100/99	100/99	100/91	100/97	100/92
		4177	GGDEF	1539		Yes	100/99	100/99	100/99	96/91	100/97	97/93
		4267	GGDEF	1044		Yes	100/99	100/99	100/99	96/89	100/97	94/95
		4638	GGDEF and EAL	1992		Yes	100/99	100/99	100/99	96/92	100/96	100/92
		4872	EAL	1596		Yes	100/98	100/98	100/98	98/90	99/94	100/92
		4914	GGDEF and EAL	2088		Yes	100/99	100/98	100/99	100/86	100/96	99/91
		4978	GGDEF and EAL	2748		Yes	100/99	100/99	100/99	99/93	100/97	100/95
		5025	GGDEF	1638		Yes	99/99	99/99	99/99	98/92	100/97	99/95
		5030	EAL	1401		Yes	100/99	100/99	100/99	100/90	100/97	99/93
		5303	GGDEF	1518		Yes	100/99	100/99	100/99	100/92	100/98	100/93
		ND, no detected.
