# Supplementary material for: Genomic Analysis of Phylotype I Strain EP1 Reveals Substantial Divergence from Other Strains in the Ralstonia solanacearum Species Complex
Source: Front Microbiol. 2016 Oct 26;7:1719. doi: 10.3389/fmicb.2016.01719 (PMC5080846; doi:10.3389/fmicb.2016.01719)
Supplement: Table S7 — The annotated T3es using the IANT “Ralstonia T3E” database. [file Table7.XLSX]

## Sheet: Sheet1
Gene ID in EP1	T3es
EP1_00280	RipS1
EP1_18720	RipS4
EP1_18740	RipS8
EP1_38150	RipS5
EP1_44560	RipS3
EP1_48460	RipS2
EP1_43820	RipA3
EP1_43830	RipA4
EP1_45450	RipA5
EP1_34770	RipF1
EP1_37370	RipH2
EP1_47970	RipR
EP1_45540	RipZ
EP1_43810	RipAN
EP1_38200	RipD
EP1_36870	RipH3
EP1_36390	RipA2
EP1_32060	RipB
EP1_20110	RipG7
EP1_19840	RipH1
EP1_18350	RipG5
EP1_47550	RipC1
EP1_46540	RipN
EP1_44340	RipAQ
EP1_20120	RipG6
EP1_00590	RipE1
EP1_49290	RipAU
EP1_48570	RipAS
EP1_42120	RipG2
EP1_36170	RipG3
EP1_34160	RipI
EP1_18990	RipM
EP1_47930	RipQ
EP1_47330	RipAP
EP1_44110	RipAC
EP1_42640	RipAL
EP1_38400	RipO1
EP1_32000	RipY
EP1_20190	RipV1
EP1_42700	RipAV
EP1_42690	RipTPS
EP1_37180	RipL
EP1_18490	RipTAL
EP1_48600	RipAT
EP1_37390	RS_T3E_Hyp15
EP1_18070	RS_T3E_Hyp8
EP1_02170	RipP2
EP1_49440	RipAW
EP1_47510	RipAR
EP1_45430	RipAY
EP1_44150	RipAO
EP1_31340	RipAE
EP1_44450	RipG1
EP1_43580	RipAF1
EP1_26030	RS_T3E_Hyp6
EP1_25680	RipT
EP1_24810	RipC2
EP1_18340	RipG4
EP1_13260	RipAJ
EP1_12960	RipS6
EP1_12890	RipA1
EP1_10600	RipAK
EP1_06700	RipW
EP1_00110	RS_T3E_Hyp7
EP1_47300	RipU
EP1_44130	RipX
EP1_44120	RipAB
EP1_43740	RipAI
EP1_41120	RipC2
EP1_41110	RipC2
EP1_35180	RipAD
EP1_35040	RipAZ1
EP1_32240	RipBA
EP1_28380	RipAA
EP1_25930	RipP1
EP1_12950	RipJ
EP1_02410	RS_T3E_Hyp16
EP1_01560	RipAM
EP1_01370	RipAX1
EP1_07450	RipBA
EP1_40830	RipBB
EP1_46190	RipTPS
EP1_43780	RipAC
pseudoEP1_51860	RipAR
pseudoEP1_51880	RipC1
